# Supplementary material for: Orientation Dependent MR Signal Decay Differentiates between People with MS, Their Asymptomatic Siblings and Unrelated Healthy Controls
Source: PLoS One. 2015 Oct 21;10(10):e0140956. doi: 10.1371/journal.pone.0140956 (PMC4619399; doi:10.1371/journal.pone.0140956)
Supplement: S1 File — This file containes the R2* as a function of angle for each subject as well as all subject specific information, including group (control, sibling, patient), age, sex, EDSS and disease duration. (ZIP) [file pone.0140956.s001.zip]

Archive with 2 entries (2 files):
- data.ods
- data_nomenclature.txt
