# Supplementary material for: Orientation Dependent MR Signal Decay Differentiates between People with MS, Their Asymptomatic Siblings and Unrelated Healthy Controls
Source: PLoS One. 2015 Oct 21;10(10):e0140956. doi: 10.1371/journal.pone.0140956 (PMC4619399; doi:10.1371/journal.pone.0140956)
Supplement: S1 File — This file containes the R2* as a function of angle for each subject as well as all subject specific information, including group (control, sibling, patient), age, sex, EDSS and disease duration. (ZIP) [file pone.0140956.s001.zip › data.ods]

## Sheet: Sheet1
R2	Angle	Participant	label	age	gender	EDSS	DD	IndexA
21.1	5	1	1	47	2	2	16	1
21.198	10	1	1	47	2	2	16	2
21.028	15	1	1	47	2	2	16	3
21.156	20	1	1	47	2	2	16	4
21.486	25	1	1	47	2	2	16	5
21.702	30	1	1	47	2	2	16	6
21.896	35	1	1	47	2	2	16	7
22.04	40	1	1	47	2	2	16	8
22.127	45	1	1	47	2	2	16	9
22.105	50	1	1	47	2	2	16	10
22.406	55	1	1	47	2	2	16	11
22.589	60	1	1	47	2	2	16	12
22.674	65	1	1	47	2	2	16	13
22.747	70	1	1	47	2	2	16	14
22.752	75	1	1	47	2	2	16	15
22.749	80	1	1	47	2	2	16	16
22.73	85	1	1	47	2	2	16	17
22.686	90	1	1	47	2	2	16	18
19.452	5	2	1	32	2	NaN	13	1
19.459	10	2	1	32	2	NaN	13	2
19.443	15	2	1	32	2	NaN	13	3
19.42	20	2	1	32	2	NaN	13	4
19.287	25	2	1	32	2	NaN	13	5
19.298	30	2	1	32	2	NaN	13	6
19.428	35	2	1	32	2	NaN	13	7
19.735	40	2	1	32	2	NaN	13	8
20.018	45	2	1	32	2	NaN	13	9
20.257	50	2	1	32	2	NaN	13	10
20.545	55	2	1	32	2	NaN	13	11
20.802	60	2	1	32	2	NaN	13	12
21.128	65	2	1	32	2	NaN	13	13
21.397	70	2	1	32	2	NaN	13	14
21.633	75	2	1	32	2	NaN	13	15
21.763	80	2	1	32	2	NaN	13	16
21.853	85	2	1	32	2	NaN	13	17
21.931	90	2	1	32	2	NaN	13	18
18.997	5	3	1	37	2	2	8	1
18.397	10	3	1	37	2	2	8	2
18.595	15	3	1	37	2	2	8	3
19.007	20	3	1	37	2	2	8	4
18.619	25	3	1	37	2	2	8	5
18.583	30	3	1	37	2	2	8	6
18.444	35	3	1	37	2	2	8	7
18.419	40	3	1	37	2	2	8	8
18.469	45	3	1	37	2	2	8	9
18.622	50	3	1	37	2	2	8	10
18.761	55	3	1	37	2	2	8	11
18.935	60	3	1	37	2	2	8	12
18.905	65	3	1	37	2	2	8	13
18.861	70	3	1	37	2	2	8	14
19.132	75	3	1	37	2	2	8	15
19.265	80	3	1	37	2	2	8	16
19.422	85	3	1	37	2	2	8	17
19.526	90	3	1	37	2	2	8	18
17.873	5	4	1	41	2	1.5	9	1
17.636	10	4	1	41	2	1.5	9	2
17.65	15	4	1	41	2	1.5	9	3
17.613	20	4	1	41	2	1.5	9	4
17.692	25	4	1	41	2	1.5	9	5
17.742	30	4	1	41	2	1.5	9	6
17.789	35	4	1	41	2	1.5	9	7
17.988	40	4	1	41	2	1.5	9	8
18.266	45	4	1	41	2	1.5	9	9
18.383	50	4	1	41	2	1.5	9	10
18.446	55	4	1	41	2	1.5	9	11
18.569	60	4	1	41	2	1.5	9	12
18.573	65	4	1	41	2	1.5	9	13
18.583	70	4	1	41	2	1.5	9	14
18.631	75	4	1	41	2	1.5	9	15
18.72	80	4	1	41	2	1.5	9	16
18.793	85	4	1	41	2	1.5	9	17
18.87	90	4	1	41	2	1.5	9	18
20.117	5	5	1	41	2	2	18	1
19.908	10	5	1	41	2	2	18	2
19.825	15	5	1	41	2	2	18	3
19.741	20	5	1	41	2	2	18	4
19.681	25	5	1	41	2	2	18	5
19.805	30	5	1	41	2	2	18	6
19.903	35	5	1	41	2	2	18	7
19.983	40	5	1	41	2	2	18	8
20.168	45	5	1	41	2	2	18	9
20.246	50	5	1	41	2	2	18	10
20.313	55	5	1	41	2	2	18	11
20.397	60	5	1	41	2	2	18	12
20.457	65	5	1	41	2	2	18	13
20.615	70	5	1	41	2	2	18	14
20.793	75	5	1	41	2	2	18	15
20.847	80	5	1	41	2	2	18	16
20.865	85	5	1	41	2	2	18	17
20.868	90	5	1	41	2	2	18	18
21.752	5	6	1	68	2	NaN	23	1
21.791	10	6	1	68	2	NaN	23	2
21.831	15	6	1	68	2	NaN	23	3
21.93	20	6	1	68	2	NaN	23	4
21.877	25	6	1	68	2	NaN	23	5
21.911	30	6	1	68	2	NaN	23	6
22.036	35	6	1	68	2	NaN	23	7
22.243	40	6	1	68	2	NaN	23	8
22.315	45	6	1	68	2	NaN	23	9
22.445	50	6	1	68	2	NaN	23	10
22.656	55	6	1	68	2	NaN	23	11
22.961	60	6	1	68	2	NaN	23	12
23.302	65	6	1	68	2	NaN	23	13
23.416	70	6	1	68	2	NaN	23	14
23.493	75	6	1	68	2	NaN	23	15
23.624	80	6	1	68	2	NaN	23	16
23.495	85	6	1	68	2	NaN	23	17
23.658	90	6	1	68	2	NaN	23	18
19.317	5	7	1	57	2	3	24	1
19.664	10	7	1	57	2	3	24	2
19.802	15	7	1	57	2	3	24	3
19.917	20	7	1	57	2	3	24	4
19.753	25	7	1	57	2	3	24	5
19.57	30	7	1	57	2	3	24	6
19.556	35	7	1	57	2	3	24	7
19.615	40	7	1	57	2	3	24	8
19.747	45	7	1	57	2	3	24	9
19.748	50	7	1	57	2	3	24	10
20.018	55	7	1	57	2	3	24	11
20.223	60	7	1	57	2	3	24	12
20.5	65	7	1	57	2	3	24	13
20.719	70	7	1	57	2	3	24	14
20.854	75	7	1	57	2	3	24	15
20.917	80	7	1	57	2	3	24	16
21.031	85	7	1	57	2	3	24	17
21.161	90	7	1	57	2	3	24	18
22.195	5	8	1	59	1	5.5	34	1
22.352	10	8	1	59	1	5.5	34	2
22.843	15	8	1	59	1	5.5	34	3
22.718	20	8	1	59	1	5.5	34	4
22.7	25	8	1	59	1	5.5	34	5
22.725	30	8	1	59	1	5.5	34	6
22.748	35	8	1	59	1	5.5	34	7
22.774	40	8	1	59	1	5.5	34	8
22.864	45	8	1	59	1	5.5	34	9
22.784	50	8	1	59	1	5.5	34	10
22.787	55	8	1	59	1	5.5	34	11
22.964	60	8	1	59	1	5.5	34	12
22.98	65	8	1	59	1	5.5	34	13
23.161	70	8	1	59	1	5.5	34	14
23.3	75	8	1	59	1	5.5	34	15
23.427	80	8	1	59	1	5.5	34	16
23.574	85	8	1	59	1	5.5	34	17
23.558	90	8	1	59	1	5.5	34	18
20.786	5	9	1	59	2	6	18	1
20.739	10	9	1	59	2	6	18	2
20.722	15	9	1	59	2	6	18	3
20.813	20	9	1	59	2	6	18	4
20.899	25	9	1	59	2	6	18	5
21.061	30	9	1	59	2	6	18	6
21.145	35	9	1	59	2	6	18	7
21.268	40	9	1	59	2	6	18	8
21.343	45	9	1	59	2	6	18	9
21.486	50	9	1	59	2	6	18	10
21.565	55	9	1	59	2	6	18	11
21.699	60	9	1	59	2	6	18	12
21.931	65	9	1	59	2	6	18	13
22.124	70	9	1	59	2	6	18	14
22.359	75	9	1	59	2	6	18	15
22.555	80	9	1	59	2	6	18	16
22.633	85	9	1	59	2	6	18	17
22.686	90	9	1	59	2	6	18	18
19.85	5	10	1	54	2	2.5	13	1
19.568	10	10	1	54	2	2.5	13	2
19.418	15	10	1	54	2	2.5	13	3
19.402	20	10	1	54	2	2.5	13	4
19.368	25	10	1	54	2	2.5	13	5
19.507	30	10	1	54	2	2.5	13	6
19.726	35	10	1	54	2	2.5	13	7
19.896	40	10	1	54	2	2.5	13	8
20.163	45	10	1	54	2	2.5	13	9
20.399	50	10	1	54	2	2.5	13	10
20.539	55	10	1	54	2	2.5	13	11
20.652	60	10	1	54	2	2.5	13	12
20.859	65	10	1	54	2	2.5	13	13
20.986	70	10	1	54	2	2.5	13	14
21.254	75	10	1	54	2	2.5	13	15
21.461	80	10	1	54	2	2.5	13	16
21.49	85	10	1	54	2	2.5	13	17
21.478	90	10	1	54	2	2.5	13	18
21.198	5	11	1	64	2	1.5	41	1
21.173	10	11	1	64	2	1.5	41	2
21.056	15	11	1	64	2	1.5	41	3
20.912	20	11	1	64	2	1.5	41	4
20.716	25	11	1	64	2	1.5	41	5
20.758	30	11	1	64	2	1.5	41	6
20.88	35	11	1	64	2	1.5	41	7
21.013	40	11	1	64	2	1.5	41	8
20.991	45	11	1	64	2	1.5	41	9
21.196	50	11	1	64	2	1.5	41	10
21.422	55	11	1	64	2	1.5	41	11
21.645	60	11	1	64	2	1.5	41	12
21.785	65	11	1	64	2	1.5	41	13
21.999	70	11	1	64	2	1.5	41	14
22.158	75	11	1	64	2	1.5	41	15
22.343	80	11	1	64	2	1.5	41	16
22.463	85	11	1	64	2	1.5	41	17
22.509	90	11	1	64	2	1.5	41	18
20.326	5	12	1	63	2	4.5	20	1
20.338	10	12	1	63	2	4.5	20	2
20.188	15	12	1	63	2	4.5	20	3
19.758	20	12	1	63	2	4.5	20	4
19.945	25	12	1	63	2	4.5	20	5
19.97	30	12	1	63	2	4.5	20	6
20.14	35	12	1	63	2	4.5	20	7
20.546	40	12	1	63	2	4.5	20	8
20.797	45	12	1	63	2	4.5	20	9
20.96	50	12	1	63	2	4.5	20	10
21.014	55	12	1	63	2	4.5	20	11
21.03	60	12	1	63	2	4.5	20	12
21.104	65	12	1	63	2	4.5	20	13
21.218	70	12	1	63	2	4.5	20	14
21.283	75	12	1	63	2	4.5	20	15
21.314	80	12	1	63	2	4.5	20	16
21.312	85	12	1	63	2	4.5	20	17
21.318	90	12	1	63	2	4.5	20	18
22.628	5	13	1	44	2	3	8	1
22.72	10	13	1	44	2	3	8	2
22.458	15	13	1	44	2	3	8	3
22.216	20	13	1	44	2	3	8	4
22.071	25	13	1	44	2	3	8	5
21.967	30	13	1	44	2	3	8	6
22.075	35	13	1	44	2	3	8	7
22.251	40	13	1	44	2	3	8	8
22.472	45	13	1	44	2	3	8	9
22.671	50	13	1	44	2	3	8	10
22.923	55	13	1	44	2	3	8	11
23.082	60	13	1	44	2	3	8	12
23.391	65	13	1	44	2	3	8	13
23.685	70	13	1	44	2	3	8	14
23.946	75	13	1	44	2	3	8	15
24.158	80	13	1	44	2	3	8	16
24.402	85	13	1	44	2	3	8	17
24.487	90	13	1	44	2	3	8	18
20.051	5	14	1	50	2	2	8	1
19.92	10	14	1	50	2	2	8	2
19.955	15	14	1	50	2	2	8	3
20.04	20	14	1	50	2	2	8	4
20.036	25	14	1	50	2	2	8	5
20.124	30	14	1	50	2	2	8	6
20.229	35	14	1	50	2	2	8	7
20.307	40	14	1	50	2	2	8	8
20.508	45	14	1	50	2	2	8	9
20.622	50	14	1	50	2	2	8	10
20.749	55	14	1	50	2	2	8	11
20.934	60	14	1	50	2	2	8	12
21.007	65	14	1	50	2	2	8	13
21.096	70	14	1	50	2	2	8	14
21.173	75	14	1	50	2	2	8	15
21.149	80	14	1	50	2	2	8	16
21.104	85	14	1	50	2	2	8	17
21.168	90	14	1	50	2	2	8	18
19.881	5	15	1	55	2	4.5	22	1
19.831	10	15	1	55	2	4.5	22	2
19.881	15	15	1	55	2	4.5	22	3
19.866	20	15	1	55	2	4.5	22	4
19.827	25	15	1	55	2	4.5	22	5
19.836	30	15	1	55	2	4.5	22	6
20.064	35	15	1	55	2	4.5	22	7
20.181	40	15	1	55	2	4.5	22	8
20.267	45	15	1	55	2	4.5	22	9
20.514	50	15	1	55	2	4.5	22	10
20.747	55	15	1	55	2	4.5	22	11
21.009	60	15	1	55	2	4.5	22	12
21.291	65	15	1	55	2	4.5	22	13
21.486	70	15	1	55	2	4.5	22	14
21.72	75	15	1	55	2	4.5	22	15
21.878	80	15	1	55	2	4.5	22	16
22.105	85	15	1	55	2	4.5	22	17
22.109	90	15	1	55	2	4.5	22	18
20.229	5	16	1	51	1	6	24	1
20.367	10	16	1	51	1	6	24	2
20.177	15	16	1	51	1	6	24	3
20.083	20	16	1	51	1	6	24	4
20.021	25	16	1	51	1	6	24	5
20.195	30	16	1	51	1	6	24	6
20.184	35	16	1	51	1	6	24	7
20.326	40	16	1	51	1	6	24	8
20.516	45	16	1	51	1	6	24	9
20.728	50	16	1	51	1	6	24	10
20.937	55	16	1	51	1	6	24	11
21.026	60	16	1	51	1	6	24	12
21.106	65	16	1	51	1	6	24	13
21.258	70	16	1	51	1	6	24	14
21.364	75	16	1	51	1	6	24	15
21.368	80	16	1	51	1	6	24	16
21.498	85	16	1	51	1	6	24	17
21.53	90	16	1	51	1	6	24	18
21.769	5	17	1	63	2	6	22	1
21.709	10	17	1	63	2	6	22	2
21.919	15	17	1	63	2	6	22	3
22.003	20	17	1	63	2	6	22	4
22.043	25	17	1	63	2	6	22	5
21.857	30	17	1	63	2	6	22	6
21.772	35	17	1	63	2	6	22	7
21.779	40	17	1	63	2	6	22	8
21.891	45	17	1	63	2	6	22	9
21.996	50	17	1	63	2	6	22	10
22.091	55	17	1	63	2	6	22	11
22.137	60	17	1	63	2	6	22	12
22.217	65	17	1	63	2	6	22	13
22.349	70	17	1	63	2	6	22	14
22.533	75	17	1	63	2	6	22	15
22.745	80	17	1	63	2	6	22	16
22.92	85	17	1	63	2	6	22	17
23.082	90	17	1	63	2	6	22	18
21.483	5	18	1	49	2	3.5	20	1
21.392	10	18	1	49	2	3.5	20	2
21.65	15	18	1	49	2	3.5	20	3
21.71	20	18	1	49	2	3.5	20	4
21.642	25	18	1	49	2	3.5	20	5
21.602	30	18	1	49	2	3.5	20	6
21.612	35	18	1	49	2	3.5	20	7
21.534	40	18	1	49	2	3.5	20	8
21.626	45	18	1	49	2	3.5	20	9
21.775	50	18	1	49	2	3.5	20	10
21.952	55	18	1	49	2	3.5	20	11
22.098	60	18	1	49	2	3.5	20	12
22.142	65	18	1	49	2	3.5	20	13
22.276	70	18	1	49	2	3.5	20	14
22.442	75	18	1	49	2	3.5	20	15
22.58	80	18	1	49	2	3.5	20	16
22.642	85	18	1	49	2	3.5	20	17
22.679	90	18	1	49	2	3.5	20	18
20.443	5	19	1	54	2	1.5	31	1
20.448	10	19	1	54	2	1.5	31	2
20.427	15	19	1	54	2	1.5	31	3
20.583	20	19	1	54	2	1.5	31	4
20.673	25	19	1	54	2	1.5	31	5
20.716	30	19	1	54	2	1.5	31	6
20.814	35	19	1	54	2	1.5	31	7
20.949	40	19	1	54	2	1.5	31	8
21.079	45	19	1	54	2	1.5	31	9
21.152	50	19	1	54	2	1.5	31	10
21.268	55	19	1	54	2	1.5	31	11
21.38	60	19	1	54	2	1.5	31	12
21.491	65	19	1	54	2	1.5	31	13
21.745	70	19	1	54	2	1.5	31	14
21.946	75	19	1	54	2	1.5	31	15
21.951	80	19	1	54	2	1.5	31	16
22.03	85	19	1	54	2	1.5	31	17
22.143	90	19	1	54	2	1.5	31	18
19.852	5	20	1	32	2	2	10	1
19.8	10	20	1	32	2	2	10	2
19.999	15	20	1	32	2	2	10	3
20.113	20	20	1	32	2	2	10	4
20.031	25	20	1	32	2	2	10	5
19.95	30	20	1	32	2	2	10	6
20.146	35	20	1	32	2	2	10	7
20.443	40	20	1	32	2	2	10	8
21.007	45	20	1	32	2	2	10	9
21.41	50	20	1	32	2	2	10	10
21.631	55	20	1	32	2	2	10	11
21.959	60	20	1	32	2	2	10	12
22.309	65	20	1	32	2	2	10	13
22.513	70	20	1	32	2	2	10	14
22.797	75	20	1	32	2	2	10	15
23.037	80	20	1	32	2	2	10	16
23.034	85	20	1	32	2	2	10	17
23.072	90	20	1	32	2	2	10	18
19.907	5	21	1	58	2	2	29	1
19.845	10	21	1	58	2	2	29	2
19.871	15	21	1	58	2	2	29	3
20.1	20	21	1	58	2	2	29	4
20.034	25	21	1	58	2	2	29	5
20.201	30	21	1	58	2	2	29	6
20.36	35	21	1	58	2	2	29	7
20.579	40	21	1	58	2	2	29	8
20.635	45	21	1	58	2	2	29	9
20.86	50	21	1	58	2	2	29	10
20.983	55	21	1	58	2	2	29	11
21.233	60	21	1	58	2	2	29	12
21.397	65	21	1	58	2	2	29	13
21.743	70	21	1	58	2	2	29	14
21.947	75	21	1	58	2	2	29	15
22.007	80	21	1	58	2	2	29	16
22.137	85	21	1	58	2	2	29	17
22.209	90	21	1	58	2	2	29	18
20.737	5	22	1	53	2	1	27	1
20.9	10	22	1	53	2	1	27	2
20.845	15	22	1	53	2	1	27	3
20.822	20	22	1	53	2	1	27	4
20.837	25	22	1	53	2	1	27	5
21.076	30	22	1	53	2	1	27	6
21.11	35	22	1	53	2	1	27	7
21.535	40	22	1	53	2	1	27	8
21.757	45	22	1	53	2	1	27	9
22.073	50	22	1	53	2	1	27	10
22.283	55	22	1	53	2	1	27	11
22.315	60	22	1	53	2	1	27	12
22.416	65	22	1	53	2	1	27	13
22.555	70	22	1	53	2	1	27	14
22.623	75	22	1	53	2	1	27	15
22.758	80	22	1	53	2	1	27	16
22.941	85	22	1	53	2	1	27	17
23.018	90	22	1	53	2	1	27	18
19.61	5	23	1	43	1	4.5	13	1
19.613	10	23	1	43	1	4.5	13	2
19.931	15	23	1	43	1	4.5	13	3
20.416	20	23	1	43	1	4.5	13	4
20.432	25	23	1	43	1	4.5	13	5
20.201	30	23	1	43	1	4.5	13	6
20.158	35	23	1	43	1	4.5	13	7
20.225	40	23	1	43	1	4.5	13	8
20.285	45	23	1	43	1	4.5	13	9
20.417	50	23	1	43	1	4.5	13	10
20.43	55	23	1	43	1	4.5	13	11
20.43	60	23	1	43	1	4.5	13	12
20.524	65	23	1	43	1	4.5	13	13
20.582	70	23	1	43	1	4.5	13	14
20.787	75	23	1	43	1	4.5	13	15
20.948	80	23	1	43	1	4.5	13	16
21.083	85	23	1	43	1	4.5	13	17
21.117	90	23	1	43	1	4.5	13	18
19.959	5	24	1	69	1	6.5	33	1
19.825	10	24	1	69	1	6.5	33	2
19.864	15	24	1	69	1	6.5	33	3
19.711	20	24	1	69	1	6.5	33	4
20.031	25	24	1	69	1	6.5	33	5
20.094	30	24	1	69	1	6.5	33	6
20.405	35	24	1	69	1	6.5	33	7
20.782	40	24	1	69	1	6.5	33	8
21.057	45	24	1	69	1	6.5	33	9
21.448	50	24	1	69	1	6.5	33	10
21.69	55	24	1	69	1	6.5	33	11
21.859	60	24	1	69	1	6.5	33	12
21.976	65	24	1	69	1	6.5	33	13
22.334	70	24	1	69	1	6.5	33	14
22.539	75	24	1	69	1	6.5	33	15
22.761	80	24	1	69	1	6.5	33	16
22.831	85	24	1	69	1	6.5	33	17
22.785	90	24	1	69	1	6.5	33	18
20.931	5	25	1	43	2	0	14	1
21.226	10	25	1	43	2	0	14	2
21.232	15	25	1	43	2	0	14	3
21.222	20	25	1	43	2	0	14	4
21.294	25	25	1	43	2	0	14	5
21.243	30	25	1	43	2	0	14	6
21.474	35	25	1	43	2	0	14	7
21.716	40	25	1	43	2	0	14	8
22.047	45	25	1	43	2	0	14	9
22.274	50	25	1	43	2	0	14	10
22.517	55	25	1	43	2	0	14	11
22.763	60	25	1	43	2	0	14	12
22.956	65	25	1	43	2	0	14	13
23.286	70	25	1	43	2	0	14	14
23.437	75	25	1	43	2	0	14	15
23.658	80	25	1	43	2	0	14	16
23.837	85	25	1	43	2	0	14	17
23.91	90	25	1	43	2	0	14	18
20.6	5	26	1	60	2	3.5	25	1
21.235	10	26	1	60	2	3.5	25	2
21.697	15	26	1	60	2	3.5	25	3
21.751	20	26	1	60	2	3.5	25	4
21.731	25	26	1	60	2	3.5	25	5
21.869	30	26	1	60	2	3.5	25	6
21.925	35	26	1	60	2	3.5	25	7
22.044	40	26	1	60	2	3.5	25	8
22.321	45	26	1	60	2	3.5	25	9
22.486	50	26	1	60	2	3.5	25	10
22.659	55	26	1	60	2	3.5	25	11
22.866	60	26	1	60	2	3.5	25	12
23.045	65	26	1	60	2	3.5	25	13
23.144	70	26	1	60	2	3.5	25	14
23.263	75	26	1	60	2	3.5	25	15
23.543	80	26	1	60	2	3.5	25	16
23.644	85	26	1	60	2	3.5	25	17
23.59	90	26	1	60	2	3.5	25	18
20.705	5	27	1	46	2	1	18	1
20.676	10	27	1	46	2	1	18	2
20.775	15	27	1	46	2	1	18	3
20.772	20	27	1	46	2	1	18	4
20.664	25	27	1	46	2	1	18	5
20.697	30	27	1	46	2	1	18	6
20.723	35	27	1	46	2	1	18	7
20.823	40	27	1	46	2	1	18	8
20.934	45	27	1	46	2	1	18	9
21.138	50	27	1	46	2	1	18	10
21.354	55	27	1	46	2	1	18	11
21.616	60	27	1	46	2	1	18	12
21.706	65	27	1	46	2	1	18	13
21.923	70	27	1	46	2	1	18	14
22.172	75	27	1	46	2	1	18	15
22.33	80	27	1	46	2	1	18	16
22.484	85	27	1	46	2	1	18	17
22.562	90	27	1	46	2	1	18	18
19.54	5	28	1	61	2	6.5	5	1
19.576	10	28	1	61	2	6.5	5	2
19.677	15	28	1	61	2	6.5	5	3
19.618	20	28	1	61	2	6.5	5	4
19.649	25	28	1	61	2	6.5	5	5
19.744	30	28	1	61	2	6.5	5	6
19.868	35	28	1	61	2	6.5	5	7
19.985	40	28	1	61	2	6.5	5	8
20.162	45	28	1	61	2	6.5	5	9
20.38	50	28	1	61	2	6.5	5	10
20.56	55	28	1	61	2	6.5	5	11
20.687	60	28	1	61	2	6.5	5	12
20.762	65	28	1	61	2	6.5	5	13
20.958	70	28	1	61	2	6.5	5	14
21.122	75	28	1	61	2	6.5	5	15
21.324	80	28	1	61	2	6.5	5	16
21.391	85	28	1	61	2	6.5	5	17
21.417	90	28	1	61	2	6.5	5	18
20.574	5	29	1	42	2	6	25	1
20.648	10	29	1	42	2	6	25	2
20.777	15	29	1	42	2	6	25	3
20.807	20	29	1	42	2	6	25	4
20.747	25	29	1	42	2	6	25	5
20.686	30	29	1	42	2	6	25	6
20.655	35	29	1	42	2	6	25	7
20.693	40	29	1	42	2	6	25	8
20.763	45	29	1	42	2	6	25	9
20.966	50	29	1	42	2	6	25	10
21.323	55	29	1	42	2	6	25	11
21.682	60	29	1	42	2	6	25	12
21.869	65	29	1	42	2	6	25	13
22.044	70	29	1	42	2	6	25	14
22.26	75	29	1	42	2	6	25	15
22.373	80	29	1	42	2	6	25	16
22.462	85	29	1	42	2	6	25	17
22.521	90	29	1	42	2	6	25	18
20.01	5	30	1	41	2	4.5	11	1
19.932	10	30	1	41	2	4.5	11	2
20.003	15	30	1	41	2	4.5	11	3
20.033	20	30	1	41	2	4.5	11	4
20.032	25	30	1	41	2	4.5	11	5
20.145	30	30	1	41	2	4.5	11	6
20.134	35	30	1	41	2	4.5	11	7
20.252	40	30	1	41	2	4.5	11	8
20.449	45	30	1	41	2	4.5	11	9
20.674	50	30	1	41	2	4.5	11	10
20.809	55	30	1	41	2	4.5	11	11
20.889	60	30	1	41	2	4.5	11	12
20.972	65	30	1	41	2	4.5	11	13
21.103	70	30	1	41	2	4.5	11	14
21.304	75	30	1	41	2	4.5	11	15
21.396	80	30	1	41	2	4.5	11	16
21.466	85	30	1	41	2	4.5	11	17
21.474	90	30	1	41	2	4.5	11	18
19.307	5	31	1	33	2	2	7	1
19.285	10	31	1	33	2	2	7	2
19.465	15	31	1	33	2	2	7	3
19.499	20	31	1	33	2	2	7	4
19.417	25	31	1	33	2	2	7	5
19.567	30	31	1	33	2	2	7	6
19.788	35	31	1	33	2	2	7	7
19.944	40	31	1	33	2	2	7	8
20.188	45	31	1	33	2	2	7	9
20.306	50	31	1	33	2	2	7	10
20.422	55	31	1	33	2	2	7	11
20.651	60	31	1	33	2	2	7	12
21.018	65	31	1	33	2	2	7	13
21.305	70	31	1	33	2	2	7	14
21.469	75	31	1	33	2	2	7	15
21.648	80	31	1	33	2	2	7	16
21.896	85	31	1	33	2	2	7	17
21.887	90	31	1	33	2	2	7	18
21.484	5	32	1	47	2	3	18	1
21.623	10	32	1	47	2	3	18	2
21.527	15	32	1	47	2	3	18	3
21.564	20	32	1	47	2	3	18	4
21.606	25	32	1	47	2	3	18	5
21.606	30	32	1	47	2	3	18	6
21.677	35	32	1	47	2	3	18	7
21.819	40	32	1	47	2	3	18	8
22.029	45	32	1	47	2	3	18	9
22.102	50	32	1	47	2	3	18	10
22.393	55	32	1	47	2	3	18	11
22.547	60	32	1	47	2	3	18	12
22.696	65	32	1	47	2	3	18	13
22.859	70	32	1	47	2	3	18	14
23.126	75	32	1	47	2	3	18	15
23.288	80	32	1	47	2	3	18	16
23.254	85	32	1	47	2	3	18	17
23.205	90	32	1	47	2	3	18	18
19.76	5	33	1	38	2	0	3	1
19.956	10	33	1	38	2	0	3	2
20.133	15	33	1	38	2	0	3	3
20.137	20	33	1	38	2	0	3	4
20.223	25	33	1	38	2	0	3	5
20.354	30	33	1	38	2	0	3	6
20.749	35	33	1	38	2	0	3	7
20.935	40	33	1	38	2	0	3	8
21.114	45	33	1	38	2	0	3	9
21.288	50	33	1	38	2	0	3	10
21.455	55	33	1	38	2	0	3	11
21.669	60	33	1	38	2	0	3	12
21.935	65	33	1	38	2	0	3	13
22.131	70	33	1	38	2	0	3	14
22.32	75	33	1	38	2	0	3	15
22.442	80	33	1	38	2	0	3	16
22.562	85	33	1	38	2	0	3	17
22.47	90	33	1	38	2	0	3	18
21.472	5	34	1	45	2	2	5	1
21.509	10	34	1	45	2	2	5	2
21.411	15	34	1	45	2	2	5	3
21.349	20	34	1	45	2	2	5	4
21.474	25	34	1	45	2	2	5	5
21.551	30	34	1	45	2	2	5	6
21.817	35	34	1	45	2	2	5	7
22.067	40	34	1	45	2	2	5	8
22.364	45	34	1	45	2	2	5	9
22.615	50	34	1	45	2	2	5	10
22.857	55	34	1	45	2	2	5	11
23.157	60	34	1	45	2	2	5	12
23.345	65	34	1	45	2	2	5	13
23.63	70	34	1	45	2	2	5	14
23.804	75	34	1	45	2	2	5	15
23.906	80	34	1	45	2	2	5	16
24.071	85	34	1	45	2	2	5	17
24.063	90	34	1	45	2	2	5	18
20.316	5	35	1	53	2	2	10	1
20.174	10	35	1	53	2	2	10	2
20.24	15	35	1	53	2	2	10	3
20.332	20	35	1	53	2	2	10	4
20.185	25	35	1	53	2	2	10	5
20.179	30	35	1	53	2	2	10	6
20.25	35	35	1	53	2	2	10	7
20.451	40	35	1	53	2	2	10	8
20.549	45	35	1	53	2	2	10	9
20.676	50	35	1	53	2	2	10	10
20.916	55	35	1	53	2	2	10	11
21.21	60	35	1	53	2	2	10	12
21.4	65	35	1	53	2	2	10	13
21.526	70	35	1	53	2	2	10	14
21.643	75	35	1	53	2	2	10	15
21.75	80	35	1	53	2	2	10	16
21.818	85	35	1	53	2	2	10	17
21.787	90	35	1	53	2	2	10	18
21.128	5	36	1	61	2	2.5	24	1
21.115	10	36	1	61	2	2.5	24	2
20.771	15	36	1	61	2	2.5	24	3
20.592	20	36	1	61	2	2.5	24	4
20.52	25	36	1	61	2	2.5	24	5
20.424	30	36	1	61	2	2.5	24	6
20.468	35	36	1	61	2	2.5	24	7
20.621	40	36	1	61	2	2.5	24	8
20.921	45	36	1	61	2	2.5	24	9
21.193	50	36	1	61	2	2.5	24	10
21.448	55	36	1	61	2	2.5	24	11
21.783	60	36	1	61	2	2.5	24	12
22.13	65	36	1	61	2	2.5	24	13
22.437	70	36	1	61	2	2.5	24	14
22.745	75	36	1	61	2	2.5	24	15
22.955	80	36	1	61	2	2.5	24	16
23.159	85	36	1	61	2	2.5	24	17
23.24	90	36	1	61	2	2.5	24	18
21.199	5	37	1	42	2	1.5	8	1
21.266	10	37	1	42	2	1.5	8	2
21.433	15	37	1	42	2	1.5	8	3
21.574	20	37	1	42	2	1.5	8	4
21.605	25	37	1	42	2	1.5	8	5
21.643	30	37	1	42	2	1.5	8	6
21.613	35	37	1	42	2	1.5	8	7
21.757	40	37	1	42	2	1.5	8	8
21.915	45	37	1	42	2	1.5	8	9
22.039	50	37	1	42	2	1.5	8	10
22.14	55	37	1	42	2	1.5	8	11
22.275	60	37	1	42	2	1.5	8	12
22.586	65	37	1	42	2	1.5	8	13
22.742	70	37	1	42	2	1.5	8	14
22.838	75	37	1	42	2	1.5	8	15
22.994	80	37	1	42	2	1.5	8	16
23.125	85	37	1	42	2	1.5	8	17
23.19	90	37	1	42	2	1.5	8	18
18.799	5	38	1	42	2	3	10	1
18.608	10	38	1	42	2	3	10	2
18.781	15	38	1	42	2	3	10	3
18.687	20	38	1	42	2	3	10	4
18.706	25	38	1	42	2	3	10	5
18.839	30	38	1	42	2	3	10	6
18.939	35	38	1	42	2	3	10	7
19.216	40	38	1	42	2	3	10	8
19.347	45	38	1	42	2	3	10	9
19.547	50	38	1	42	2	3	10	10
19.754	55	38	1	42	2	3	10	11
20.008	60	38	1	42	2	3	10	12
20.346	65	38	1	42	2	3	10	13
20.512	70	38	1	42	2	3	10	14
20.833	75	38	1	42	2	3	10	15
20.955	80	38	1	42	2	3	10	16
21.009	85	38	1	42	2	3	10	17
20.962	90	38	1	42	2	3	10	18
19.837	5	39	1	40	2	1.5	5	1
20.127	10	39	1	40	2	1.5	5	2
20.209	15	39	1	40	2	1.5	5	3
20.413	20	39	1	40	2	1.5	5	4
20.367	25	39	1	40	2	1.5	5	5
20.501	30	39	1	40	2	1.5	5	6
20.603	35	39	1	40	2	1.5	5	7
20.874	40	39	1	40	2	1.5	5	8
21.087	45	39	1	40	2	1.5	5	9
21.231	50	39	1	40	2	1.5	5	10
21.384	55	39	1	40	2	1.5	5	11
21.694	60	39	1	40	2	1.5	5	12
21.874	65	39	1	40	2	1.5	5	13
22.189	70	39	1	40	2	1.5	5	14
22.424	75	39	1	40	2	1.5	5	15
22.582	80	39	1	40	2	1.5	5	16
22.678	85	39	1	40	2	1.5	5	17
22.77	90	39	1	40	2	1.5	5	18
22.305	5	1	2	47	2	0	0	1
22.123	10	1	2	47	2	0	0	2
21.793	15	1	2	47	2	0	0	3
21.967	20	1	2	47	2	0	0	4
22.273	25	1	2	47	2	0	0	5
22.321	30	1	2	47	2	0	0	6
22.445	35	1	2	47	2	0	0	7
22.611	40	1	2	47	2	0	0	8
22.681	45	1	2	47	2	0	0	9
22.873	50	1	2	47	2	0	0	10
23.022	55	1	2	47	2	0	0	11
23.137	60	1	2	47	2	0	0	12
23.212	65	1	2	47	2	0	0	13
23.463	70	1	2	47	2	0	0	14
23.531	75	1	2	47	2	0	0	15
23.775	80	1	2	47	2	0	0	16
23.926	85	1	2	47	2	0	0	17
23.967	90	1	2	47	2	0	0	18
21.601	5	2	2	30	1	0	0	1
21.844	10	2	2	30	1	0	0	2
21.871	15	2	2	30	1	0	0	3
21.824	20	2	2	30	1	0	0	4
21.891	25	2	2	30	1	0	0	5
22.015	30	2	2	30	1	0	0	6
22.353	35	2	2	30	1	0	0	7
22.499	40	2	2	30	1	0	0	8
22.842	45	2	2	30	1	0	0	9
23.124	50	2	2	30	1	0	0	10
23.36	55	2	2	30	1	0	0	11
23.573	60	2	2	30	1	0	0	12
23.809	65	2	2	30	1	0	0	13
24.055	70	2	2	30	1	0	0	14
24.258	75	2	2	30	1	0	0	15
24.475	80	2	2	30	1	0	0	16
24.677	85	2	2	30	1	0	0	17
24.943	90	2	2	30	1	0	0	18
20.124	5	3	2	37	1	0	0	1
20.303	10	3	2	37	1	0	0	2
20.511	15	3	2	37	1	0	0	3
20.314	20	3	2	37	1	0	0	4
20.256	25	3	2	37	1	0	0	5
20.375	30	3	2	37	1	0	0	6
20.557	35	3	2	37	1	0	0	7
20.803	40	3	2	37	1	0	0	8
20.928	45	3	2	37	1	0	0	9
21.182	50	3	2	37	1	0	0	10
21.427	55	3	2	37	1	0	0	11
21.706	60	3	2	37	1	0	0	12
21.995	65	3	2	37	1	0	0	13
22.221	70	3	2	37	1	0	0	14
22.477	75	3	2	37	1	0	0	15
22.629	80	3	2	37	1	0	0	16
22.703	85	3	2	37	1	0	0	17
22.757	90	3	2	37	1	0	0	18
23.17	5	5	2	57	1	0	0	1
23.623	10	5	2	57	1	0	0	2
23.362	15	5	2	57	1	0	0	3
23.366	20	5	2	57	1	0	0	4
23.228	25	5	2	57	1	0	0	5
23.231	30	5	2	57	1	0	0	6
23.352	35	5	2	57	1	0	0	7
23.711	40	5	2	57	1	0	0	8
23.932	45	5	2	57	1	0	0	9
24.267	50	5	2	57	1	0	0	10
24.446	55	5	2	57	1	0	0	11
24.793	60	5	2	57	1	0	0	12
25.29	65	5	2	57	1	0	0	13
25.532	70	5	2	57	1	0	0	14
25.706	75	5	2	57	1	0	0	15
25.889	80	5	2	57	1	0	0	16
25.908	85	5	2	57	1	0	0	17
26.223	90	5	2	57	1	0	0	18
23.078	5	6	2	59	1	0	0	1
22.868	10	6	2	59	1	0	0	2
23.084	15	6	2	59	1	0	0	3
23.097	20	6	2	59	1	0	0	4
23.179	25	6	2	59	1	0	0	5
23.346	30	6	2	59	1	0	0	6
23.459	35	6	2	59	1	0	0	7
23.596	40	6	2	59	1	0	0	8
23.696	45	6	2	59	1	0	0	9
23.854	50	6	2	59	1	0	0	10
24.061	55	6	2	59	1	0	0	11
24.183	60	6	2	59	1	0	0	12
24.326	65	6	2	59	1	0	0	13
24.551	70	6	2	59	1	0	0	14
24.643	75	6	2	59	1	0	0	15
24.692	80	6	2	59	1	0	0	16
24.79	85	6	2	59	1	0	0	17
24.849	90	6	2	59	1	0	0	18
21.434	5	7	2	63	1	0	0	1
21.704	10	7	2	63	1	0	0	2
21.744	15	7	2	63	1	0	0	3
21.802	20	7	2	63	1	0	0	4
21.895	25	7	2	63	1	0	0	5
22.029	30	7	2	63	1	0	0	6
22.248	35	7	2	63	1	0	0	7
22.472	40	7	2	63	1	0	0	8
22.681	45	7	2	63	1	0	0	9
23.018	50	7	2	63	1	0	0	10
23.3	55	7	2	63	1	0	0	11
23.568	60	7	2	63	1	0	0	12
23.987	65	7	2	63	1	0	0	13
24.19	70	7	2	63	1	0	0	14
24.396	75	7	2	63	1	0	0	15
24.493	80	7	2	63	1	0	0	16
24.517	85	7	2	63	1	0	0	17
24.681	90	7	2	63	1	0	0	18
22.197	5	8	2	51	2	0	0	1
22.044	10	8	2	51	2	0	0	2
21.95	15	8	2	51	2	0	0	3
22.059	20	8	2	51	2	0	0	4
22.138	25	8	2	51	2	0	0	5
22.187	30	8	2	51	2	0	0	6
22.264	35	8	2	51	2	0	0	7
22.476	40	8	2	51	2	0	0	8
22.632	45	8	2	51	2	0	0	9
22.785	50	8	2	51	2	0	0	10
23.046	55	8	2	51	2	0	0	11
23.301	60	8	2	51	2	0	0	12
23.514	65	8	2	51	2	0	0	13
23.701	70	8	2	51	2	0	0	14
23.881	75	8	2	51	2	0	0	15
24.043	80	8	2	51	2	0	0	16
24.25	85	8	2	51	2	0	0	17
24.268	90	8	2	51	2	0	0	18
20.424	5	9	2	50	2	0	0	1
20.647	10	9	2	50	2	0	0	2
20.554	15	9	2	50	2	0	0	3
20.604	20	9	2	50	2	0	0	4
20.737	25	9	2	50	2	0	0	5
20.773	30	9	2	50	2	0	0	6
20.878	35	9	2	50	2	0	0	7
21.139	40	9	2	50	2	0	0	8
21.497	45	9	2	50	2	0	0	9
21.576	50	9	2	50	2	0	0	10
21.706	55	9	2	50	2	0	0	11
21.966	60	9	2	50	2	0	0	12
22.129	65	9	2	50	2	0	0	13
22.123	70	9	2	50	2	0	0	14
22.338	75	9	2	50	2	0	0	15
22.334	80	9	2	50	2	0	0	16
22.484	85	9	2	50	2	0	0	17
22.528	90	9	2	50	2	0	0	18
21.57	5	10	2	46	2	0	0	1
21.439	10	10	2	46	2	0	0	2
21.382	15	10	2	46	2	0	0	3
21.403	20	10	2	46	2	0	0	4
21.527	25	10	2	46	2	0	0	5
21.64	30	10	2	46	2	0	0	6
21.816	35	10	2	46	2	0	0	7
22.06	40	10	2	46	2	0	0	8
22.23	45	10	2	46	2	0	0	9
22.4	50	10	2	46	2	0	0	10
22.674	55	10	2	46	2	0	0	11
22.903	60	10	2	46	2	0	0	12
23.047	65	10	2	46	2	0	0	13
23.151	70	10	2	46	2	0	0	14
23.355	75	10	2	46	2	0	0	15
23.466	80	10	2	46	2	0	0	16
23.625	85	10	2	46	2	0	0	17
23.822	90	10	2	46	2	0	0	18
22.185	5	12	2	49	1	0	0	1
22.176	10	12	2	49	1	0	0	2
22.431	15	12	2	49	1	0	0	3
22.367	20	12	2	49	1	0	0	4
22.332	25	12	2	49	1	0	0	5
22.441	30	12	2	49	1	0	0	6
22.602	35	12	2	49	1	0	0	7
22.736	40	12	2	49	1	0	0	8
22.841	45	12	2	49	1	0	0	9
22.977	50	12	2	49	1	0	0	10
23.108	55	12	2	49	1	0	0	11
23.126	60	12	2	49	1	0	0	12
23.221	65	12	2	49	1	0	0	13
23.406	70	12	2	49	1	0	0	14
23.542	75	12	2	49	1	0	0	15
23.602	80	12	2	49	1	0	0	16
23.642	85	12	2	49	1	0	0	17
23.73	90	12	2	49	1	0	0	18
22.188	5	13	2	32	1	0	0	1
22.031	10	13	2	32	1	0	0	2
22.075	15	13	2	32	1	0	0	3
22.197	20	13	2	32	1	0	0	4
22.261	25	13	2	32	1	0	0	5
22.329	30	13	2	32	1	0	0	6
22.48	35	13	2	32	1	0	0	7
22.791	40	13	2	32	1	0	0	8
23.044	45	13	2	32	1	0	0	9
23.16	50	13	2	32	1	0	0	10
23.37	55	13	2	32	1	0	0	11
23.495	60	13	2	32	1	0	0	12
23.479	65	13	2	32	1	0	0	13
23.594	70	13	2	32	1	0	0	14
23.749	75	13	2	32	1	0	0	15
23.755	80	13	2	32	1	0	0	16
23.863	85	13	2	32	1	0	0	17
24.002	90	13	2	32	1	0	0	18
21.652	5	14	2	43	1	0	0	1
21.833	10	14	2	43	1	0	0	2
21.9	15	14	2	43	1	0	0	3
22.058	20	14	2	43	1	0	0	4
22.073	25	14	2	43	1	0	0	5
22.195	30	14	2	43	1	0	0	6
22.255	35	14	2	43	1	0	0	7
22.336	40	14	2	43	1	0	0	8
22.526	45	14	2	43	1	0	0	9
22.696	50	14	2	43	1	0	0	10
22.77	55	14	2	43	1	0	0	11
22.894	60	14	2	43	1	0	0	12
22.995	65	14	2	43	1	0	0	13
23.194	70	14	2	43	1	0	0	14
23.289	75	14	2	43	1	0	0	15
23.497	80	14	2	43	1	0	0	16
23.422	85	14	2	43	1	0	0	17
23.445	90	14	2	43	1	0	0	18
20.961	5	15	2	66	1	0	0	1
20.838	10	15	2	66	1	0	0	2
20.949	15	15	2	66	1	0	0	3
20.953	20	15	2	66	1	0	0	4
20.97	25	15	2	66	1	0	0	5
21.033	30	15	2	66	1	0	0	6
21.094	35	15	2	66	1	0	0	7
21.349	40	15	2	66	1	0	0	8
21.382	45	15	2	66	1	0	0	9
21.507	50	15	2	66	1	0	0	10
21.716	55	15	2	66	1	0	0	11
21.828	60	15	2	66	1	0	0	12
21.922	65	15	2	66	1	0	0	13
22.089	70	15	2	66	1	0	0	14
22.168	75	15	2	66	1	0	0	15
22.301	80	15	2	66	1	0	0	16
22.439	85	15	2	66	1	0	0	17
22.403	90	15	2	66	1	0	0	18
22.006	5	16	2	56	1	0	0	1
22.205	10	16	2	56	1	0	0	2
22.193	15	16	2	56	1	0	0	3
22.303	20	16	2	56	1	0	0	4
22.45	25	16	2	56	1	0	0	5
22.425	30	16	2	56	1	0	0	6
22.753	35	16	2	56	1	0	0	7
22.869	40	16	2	56	1	0	0	8
23.186	45	16	2	56	1	0	0	9
23.297	50	16	2	56	1	0	0	10
23.357	55	16	2	56	1	0	0	11
23.43	60	16	2	56	1	0	0	12
23.516	65	16	2	56	1	0	0	13
23.627	70	16	2	56	1	0	0	14
23.692	75	16	2	56	1	0	0	15
23.819	80	16	2	56	1	0	0	16
23.975	85	16	2	56	1	0	0	17
24.026	90	16	2	56	1	0	0	18
23.193	5	17	2	57	2	0	0	1
23.273	10	17	2	57	2	0	0	2
23.335	15	17	2	57	2	0	0	3
23.095	20	17	2	57	2	0	0	4
22.953	25	17	2	57	2	0	0	5
22.952	30	17	2	57	2	0	0	6
23.196	35	17	2	57	2	0	0	7
23.607	40	17	2	57	2	0	0	8
23.901	45	17	2	57	2	0	0	9
24.299	50	17	2	57	2	0	0	10
24.415	55	17	2	57	2	0	0	11
24.593	60	17	2	57	2	0	0	12
24.766	65	17	2	57	2	0	0	13
24.888	70	17	2	57	2	0	0	14
25.056	75	17	2	57	2	0	0	15
25.24	80	17	2	57	2	0	0	16
25.326	85	17	2	57	2	0	0	17
25.605	90	17	2	57	2	0	0	18
22.718	5	19	2	66	2	0	0	1
22.523	10	19	2	66	2	0	0	2
22.46	15	19	2	66	2	0	0	3
22.462	20	19	2	66	2	0	0	4
22.684	25	19	2	66	2	0	0	5
22.92	30	19	2	66	2	0	0	6
23.167	35	19	2	66	2	0	0	7
23.417	40	19	2	66	2	0	0	8
23.613	45	19	2	66	2	0	0	9
23.84	50	19	2	66	2	0	0	10
23.963	55	19	2	66	2	0	0	11
24.227	60	19	2	66	2	0	0	12
24.371	65	19	2	66	2	0	0	13
24.664	70	19	2	66	2	0	0	14
24.886	75	19	2	66	2	0	0	15
25.075	80	19	2	66	2	0	0	16
25.307	85	19	2	66	2	0	0	17
25.407	90	19	2	66	2	0	0	18
23.399	5	20	2	57	2	0	0	1
22.912	10	20	2	57	2	0	0	2
22.787	15	20	2	57	2	0	0	3
22.489	20	20	2	57	2	0	0	4
22.484	25	20	2	57	2	0	0	5
22.539	30	20	2	57	2	0	0	6
22.721	35	20	2	57	2	0	0	7
22.839	40	20	2	57	2	0	0	8
23.068	45	20	2	57	2	0	0	9
23.228	50	20	2	57	2	0	0	10
23.404	55	20	2	57	2	0	0	11
23.559	60	20	2	57	2	0	0	12
23.86	65	20	2	57	2	0	0	13
24.05	70	20	2	57	2	0	0	14
24.134	75	20	2	57	2	0	0	15
24.236	80	20	2	57	2	0	0	16
24.31	85	20	2	57	2	0	0	17
24.447	90	20	2	57	2	0	0	18
20.993	5	21	2	35	2	0	0	1
21.254	10	21	2	35	2	0	0	2
21.277	15	21	2	35	2	0	0	3
21.276	20	21	2	35	2	0	0	4
21.281	25	21	2	35	2	0	0	5
21.29	30	21	2	35	2	0	0	6
21.382	35	21	2	35	2	0	0	7
21.455	40	21	2	35	2	0	0	8
21.611	45	21	2	35	2	0	0	9
21.743	50	21	2	35	2	0	0	10
21.895	55	21	2	35	2	0	0	11
22.253	60	21	2	35	2	0	0	12
22.52	65	21	2	35	2	0	0	13
22.61	70	21	2	35	2	0	0	14
22.866	75	21	2	35	2	0	0	15
22.97	80	21	2	35	2	0	0	16
23.059	85	21	2	35	2	0	0	17
23.168	90	21	2	35	2	0	0	18
19.961	5	22	2	41	2	0	0	1
20.024	10	22	2	41	2	0	0	2
20.008	15	22	2	41	2	0	0	3
20.249	20	22	2	41	2	0	0	4
20.333	25	22	2	41	2	0	0	5
20.364	30	22	2	41	2	0	0	6
20.42	35	22	2	41	2	0	0	7
20.575	40	22	2	41	2	0	0	8
20.747	45	22	2	41	2	0	0	9
21.099	50	22	2	41	2	0	0	10
21.36	55	22	2	41	2	0	0	11
21.574	60	22	2	41	2	0	0	12
21.686	65	22	2	41	2	0	0	13
21.903	70	22	2	41	2	0	0	14
22.104	75	22	2	41	2	0	0	15
22.232	80	22	2	41	2	0	0	16
22.446	85	22	2	41	2	0	0	17
22.542	90	22	2	41	2	0	0	18
21.571	5	23	2	32	2	0	0	1
21.84	10	23	2	32	2	0	0	2
21.829	15	23	2	32	2	0	0	3
21.905	20	23	2	32	2	0	0	4
21.913	25	23	2	32	2	0	0	5
22.054	30	23	2	32	2	0	0	6
22.263	35	23	2	32	2	0	0	7
22.486	40	23	2	32	2	0	0	8
22.669	45	23	2	32	2	0	0	9
23.078	50	23	2	32	2	0	0	10
23.288	55	23	2	32	2	0	0	11
23.761	60	23	2	32	2	0	0	12
23.982	65	23	2	32	2	0	0	13
24.288	70	23	2	32	2	0	0	14
24.644	75	23	2	32	2	0	0	15
24.918	80	23	2	32	2	0	0	16
24.955	85	23	2	32	2	0	0	17
25.048	90	23	2	32	2	0	0	18
21.573	5	24	2	42	2	0	0	1
21.693	10	24	2	42	2	0	0	2
21.713	15	24	2	42	2	0	0	3
21.457	20	24	2	42	2	0	0	4
21.362	25	24	2	42	2	0	0	5
21.471	30	24	2	42	2	0	0	6
21.602	35	24	2	42	2	0	0	7
21.817	40	24	2	42	2	0	0	8
22.012	45	24	2	42	2	0	0	9
22.195	50	24	2	42	2	0	0	10
22.488	55	24	2	42	2	0	0	11
22.74	60	24	2	42	2	0	0	12
23.039	65	24	2	42	2	0	0	13
23.202	70	24	2	42	2	0	0	14
23.706	75	24	2	42	2	0	0	15
24.002	80	24	2	42	2	0	0	16
24.056	85	24	2	42	2	0	0	17
23.988	90	24	2	42	2	0	0	18
22.227	5	25	2	57	2	0	0	1
21.987	10	25	2	57	2	0	0	2
21.973	15	25	2	57	2	0	0	3
22.025	20	25	2	57	2	0	0	4
21.905	25	25	2	57	2	0	0	5
21.858	30	25	2	57	2	0	0	6
21.937	35	25	2	57	2	0	0	7
22.093	40	25	2	57	2	0	0	8
22.178	45	25	2	57	2	0	0	9
22.412	50	25	2	57	2	0	0	10
22.598	55	25	2	57	2	0	0	11
22.795	60	25	2	57	2	0	0	12
22.966	65	25	2	57	2	0	0	13
23.232	70	25	2	57	2	0	0	14
23.469	75	25	2	57	2	0	0	15
23.535	80	25	2	57	2	0	0	16
23.518	85	25	2	57	2	0	0	17
23.567	90	25	2	57	2	0	0	18
22.186	5	26	2	44	2	0	0	1
22.179	10	26	2	44	2	0	0	2
22.171	15	26	2	44	2	0	0	3
22.143	20	26	2	44	2	0	0	4
22.086	25	26	2	44	2	0	0	5
22.155	30	26	2	44	2	0	0	6
22.35	35	26	2	44	2	0	0	7
22.56	40	26	2	44	2	0	0	8
22.553	45	26	2	44	2	0	0	9
22.749	50	26	2	44	2	0	0	10
22.98	55	26	2	44	2	0	0	11
23.162	60	26	2	44	2	0	0	12
23.465	65	26	2	44	2	0	0	13
23.773	70	26	2	44	2	0	0	14
24.016	75	26	2	44	2	0	0	15
24.242	80	26	2	44	2	0	0	16
24.309	85	26	2	44	2	0	0	17
24.397	90	26	2	44	2	0	0	18
22.275	5	27	2	60	2	0	0	1
21.939	10	27	2	60	2	0	0	2
22.135	15	27	2	60	2	0	0	3
22.067	20	27	2	60	2	0	0	4
22.101	25	27	2	60	2	0	0	5
22.115	30	27	2	60	2	0	0	6
22.178	35	27	2	60	2	0	0	7
22.267	40	27	2	60	2	0	0	8
22.379	45	27	2	60	2	0	0	9
22.436	50	27	2	60	2	0	0	10
22.693	55	27	2	60	2	0	0	11
22.783	60	27	2	60	2	0	0	12
22.917	65	27	2	60	2	0	0	13
23.195	70	27	2	60	2	0	0	14
23.229	75	27	2	60	2	0	0	15
23.239	80	27	2	60	2	0	0	16
23.304	85	27	2	60	2	0	0	17
23.311	90	27	2	60	2	0	0	18
20.01	5	28	2	41	2	0	0	1
20.379	10	28	2	41	2	0	0	2
20.24	15	28	2	41	2	0	0	3
20.125	20	28	2	41	2	0	0	4
20.155	25	28	2	41	2	0	0	5
20.3	30	28	2	41	2	0	0	6
20.285	35	28	2	41	2	0	0	7
20.383	40	28	2	41	2	0	0	8
20.656	45	28	2	41	2	0	0	9
20.996	50	28	2	41	2	0	0	10
21.127	55	28	2	41	2	0	0	11
21.246	60	28	2	41	2	0	0	12
21.347	65	28	2	41	2	0	0	13
21.623	70	28	2	41	2	0	0	14
21.837	75	28	2	41	2	0	0	15
21.866	80	28	2	41	2	0	0	16
21.999	85	28	2	41	2	0	0	17
22.118	90	28	2	41	2	0	0	18
22.727	5	29	2	67	2	0	0	1
22.784	10	29	2	67	2	0	0	2
22.926	15	29	2	67	2	0	0	3
22.972	20	29	2	67	2	0	0	4
22.941	25	29	2	67	2	0	0	5
23.028	30	29	2	67	2	0	0	6
23.192	35	29	2	67	2	0	0	7
23.498	40	29	2	67	2	0	0	8
23.827	45	29	2	67	2	0	0	9
24.108	50	29	2	67	2	0	0	10
24.418	55	29	2	67	2	0	0	11
24.661	60	29	2	67	2	0	0	12
24.906	65	29	2	67	2	0	0	13
25.103	70	29	2	67	2	0	0	14
25.421	75	29	2	67	2	0	0	15
25.674	80	29	2	67	2	0	0	16
25.736	85	29	2	67	2	0	0	17
25.939	90	29	2	67	2	0	0	18
23.022	5	30	2	53	2	0	0	1
22.925	10	30	2	53	2	0	0	2
22.684	15	30	2	53	2	0	0	3
22.523	20	30	2	53	2	0	0	4
22.728	25	30	2	53	2	0	0	5
23.246	30	30	2	53	2	0	0	6
23.802	35	30	2	53	2	0	0	7
23.94	40	30	2	53	2	0	0	8
24.041	45	30	2	53	2	0	0	9
24.186	50	30	2	53	2	0	0	10
24.457	55	30	2	53	2	0	0	11
24.427	60	30	2	53	2	0	0	12
24.412	65	30	2	53	2	0	0	13
24.615	70	30	2	53	2	0	0	14
24.785	75	30	2	53	2	0	0	15
24.89	80	30	2	53	2	0	0	16
24.961	85	30	2	53	2	0	0	17
25.168	90	30	2	53	2	0	0	18
20.798	5	31	2	47	2	0	0	1
20.668	10	31	2	47	2	0	0	2
20.706	15	31	2	47	2	0	0	3
20.842	20	31	2	47	2	0	0	4
20.856	25	31	2	47	2	0	0	5
20.82	30	31	2	47	2	0	0	6
20.931	35	31	2	47	2	0	0	7
21.097	40	31	2	47	2	0	0	8
21.314	45	31	2	47	2	0	0	9
21.593	50	31	2	47	2	0	0	10
21.765	55	31	2	47	2	0	0	11
21.937	60	31	2	47	2	0	0	12
22.272	65	31	2	47	2	0	0	13
22.525	70	31	2	47	2	0	0	14
22.751	75	31	2	47	2	0	0	15
22.832	80	31	2	47	2	0	0	16
22.932	85	31	2	47	2	0	0	17
23.093	90	31	2	47	2	0	0	18
21.325	5	1	3	50	2	0	0	1
21.303	10	1	3	50	2	0	0	2
21.382	15	1	3	50	2	0	0	3
21.323	20	1	3	50	2	0	0	4
21.245	25	1	3	50	2	0	0	5
21.292	30	1	3	50	2	0	0	6
21.381	35	1	3	50	2	0	0	7
21.546	40	1	3	50	2	0	0	8
21.879	45	1	3	50	2	0	0	9
22.239	50	1	3	50	2	0	0	10
22.47	55	1	3	50	2	0	0	11
22.664	60	1	3	50	2	0	0	12
22.823	65	1	3	50	2	0	0	13
23.026	70	1	3	50	2	0	0	14
23.253	75	1	3	50	2	0	0	15
23.454	80	1	3	50	2	0	0	16
23.721	85	1	3	50	2	0	0	17
23.722	90	1	3	50	2	0	0	18
20.053	5	2	3	55	2	0	0	1
20.144	10	2	3	55	2	0	0	2
20.111	15	2	3	55	2	0	0	3
20.255	20	2	3	55	2	0	0	4
20.211	25	2	3	55	2	0	0	5
20.27	30	2	3	55	2	0	0	6
20.382	35	2	3	55	2	0	0	7
20.565	40	2	3	55	2	0	0	8
20.617	45	2	3	55	2	0	0	9
20.75	50	2	3	55	2	0	0	10
20.934	55	2	3	55	2	0	0	11
21.092	60	2	3	55	2	0	0	12
21.173	65	2	3	55	2	0	0	13
21.189	70	2	3	55	2	0	0	14
21.273	75	2	3	55	2	0	0	15
21.35	80	2	3	55	2	0	0	16
21.413	85	2	3	55	2	0	0	17
21.42	90	2	3	55	2	0	0	18
20.98	5	3	3	54	2	0	0	1
20.928	10	3	3	54	2	0	0	2
21.034	15	3	3	54	2	0	0	3
21.001	20	3	3	54	2	0	0	4
21.045	25	3	3	54	2	0	0	5
21.018	30	3	3	54	2	0	0	6
21.032	35	3	3	54	2	0	0	7
21.184	40	3	3	54	2	0	0	8
21.438	45	3	3	54	2	0	0	9
21.601	50	3	3	54	2	0	0	10
21.782	55	3	3	54	2	0	0	11
21.936	60	3	3	54	2	0	0	12
22.119	65	3	3	54	2	0	0	13
22.26	70	3	3	54	2	0	0	14
22.426	75	3	3	54	2	0	0	15
22.598	80	3	3	54	2	0	0	16
22.675	85	3	3	54	2	0	0	17
22.647	90	3	3	54	2	0	0	18
21.659	5	4	3	55	2	0	0	1
21.732	10	4	3	55	2	0	0	2
21.724	15	4	3	55	2	0	0	3
21.727	20	4	3	55	2	0	0	4
21.7	25	4	3	55	2	0	0	5
21.765	30	4	3	55	2	0	0	6
21.945	35	4	3	55	2	0	0	7
21.983	40	4	3	55	2	0	0	8
22.13	45	4	3	55	2	0	0	9
22.353	50	4	3	55	2	0	0	10
22.477	55	4	3	55	2	0	0	11
22.682	60	4	3	55	2	0	0	12
22.992	65	4	3	55	2	0	0	13
23.214	70	4	3	55	2	0	0	14
23.259	75	4	3	55	2	0	0	15
23.327	80	4	3	55	2	0	0	16
23.512	85	4	3	55	2	0	0	17
23.656	90	4	3	55	2	0	0	18
21.458	5	5	3	50	2	0	0	1
21.373	10	5	3	50	2	0	0	2
21.417	15	5	3	50	2	0	0	3
21.475	20	5	3	50	2	0	0	4
21.645	25	5	3	50	2	0	0	5
21.722	30	5	3	50	2	0	0	6
21.75	35	5	3	50	2	0	0	7
21.858	40	5	3	50	2	0	0	8
22.188	45	5	3	50	2	0	0	9
22.525	50	5	3	50	2	0	0	10
22.762	55	5	3	50	2	0	0	11
22.943	60	5	3	50	2	0	0	12
22.96	65	5	3	50	2	0	0	13
23.065	70	5	3	50	2	0	0	14
23.216	75	5	3	50	2	0	0	15
23.251	80	5	3	50	2	0	0	16
23.295	85	5	3	50	2	0	0	17
23.487	90	5	3	50	2	0	0	18
20.619	5	6	3	55	2	0	0	1
20.519	10	6	3	55	2	0	0	2
20.576	15	6	3	55	2	0	0	3
20.571	20	6	3	55	2	0	0	4
20.598	25	6	3	55	2	0	0	5
20.524	30	6	3	55	2	0	0	6
20.471	35	6	3	55	2	0	0	7
20.538	40	6	3	55	2	0	0	8
20.691	45	6	3	55	2	0	0	9
20.904	50	6	3	55	2	0	0	10
21.161	55	6	3	55	2	0	0	11
21.441	60	6	3	55	2	0	0	12
21.698	65	6	3	55	2	0	0	13
21.996	70	6	3	55	2	0	0	14
22.319	75	6	3	55	2	0	0	15
22.626	80	6	3	55	2	0	0	16
22.765	85	6	3	55	2	0	0	17
22.84	90	6	3	55	2	0	0	18
22.207	5	7	3	41	2	0	0	1
21.984	10	7	3	41	2	0	0	2
21.88	15	7	3	41	2	0	0	3
21.944	20	7	3	41	2	0	0	4
22.101	25	7	3	41	2	0	0	5
22.351	30	7	3	41	2	0	0	6
22.603	35	7	3	41	2	0	0	7
22.882	40	7	3	41	2	0	0	8
23.336	45	7	3	41	2	0	0	9
23.767	50	7	3	41	2	0	0	10
24.201	55	7	3	41	2	0	0	11
24.314	60	7	3	41	2	0	0	12
24.691	65	7	3	41	2	0	0	13
25.005	70	7	3	41	2	0	0	14
25.092	75	7	3	41	2	0	0	15
25.334	80	7	3	41	2	0	0	16
25.324	85	7	3	41	2	0	0	17
25.5	90	7	3	41	2	0	0	18
20.028	5	8	3	51	1	0	0	1
20.032	10	8	3	51	1	0	0	2
20.191	15	8	3	51	1	0	0	3
20.259	20	8	3	51	1	0	0	4
20.342	25	8	3	51	1	0	0	5
20.389	30	8	3	51	1	0	0	6
20.581	35	8	3	51	1	0	0	7
20.826	40	8	3	51	1	0	0	8
20.988	45	8	3	51	1	0	0	9
21.181	50	8	3	51	1	0	0	10
21.451	55	8	3	51	1	0	0	11
21.629	60	8	3	51	1	0	0	12
21.777	65	8	3	51	1	0	0	13
21.932	70	8	3	51	1	0	0	14
22.214	75	8	3	51	1	0	0	15
22.469	80	8	3	51	1	0	0	16
22.539	85	8	3	51	1	0	0	17
22.609	90	8	3	51	1	0	0	18
21.888	5	9	3	59	1	0	0	1
21.809	10	9	3	59	1	0	0	2
21.714	15	9	3	59	1	0	0	3
21.541	20	9	3	59	1	0	0	4
21.533	25	9	3	59	1	0	0	5
21.688	30	9	3	59	1	0	0	6
21.86	35	9	3	59	1	0	0	7
22.119	40	9	3	59	1	0	0	8
22.339	45	9	3	59	1	0	0	9
22.521	50	9	3	59	1	0	0	10
22.771	55	9	3	59	1	0	0	11
23.032	60	9	3	59	1	0	0	12
23.143	65	9	3	59	1	0	0	13
23.28	70	9	3	59	1	0	0	14
23.398	75	9	3	59	1	0	0	15
23.478	80	9	3	59	1	0	0	16
23.564	85	9	3	59	1	0	0	17
23.441	90	9	3	59	1	0	0	18
20.599	5	10	3	47	2	0	0	1
20.688	10	10	3	47	2	0	0	2
20.739	15	10	3	47	2	0	0	3
20.788	20	10	3	47	2	0	0	4
20.762	25	10	3	47	2	0	0	5
20.661	30	10	3	47	2	0	0	6
20.675	35	10	3	47	2	0	0	7
20.703	40	10	3	47	2	0	0	8
20.867	45	10	3	47	2	0	0	9
21.051	50	10	3	47	2	0	0	10
21.361	55	10	3	47	2	0	0	11
21.83	60	10	3	47	2	0	0	12
22.256	65	10	3	47	2	0	0	13
22.649	70	10	3	47	2	0	0	14
22.975	75	10	3	47	2	0	0	15
23.315	80	10	3	47	2	0	0	16
23.517	85	10	3	47	2	0	0	17
23.521	90	10	3	47	2	0	0	18
20.913	5	11	3	30	2	0	0	1
20.964	10	11	3	30	2	0	0	2
20.993	15	11	3	30	2	0	0	3
20.861	20	11	3	30	2	0	0	4
20.889	25	11	3	30	2	0	0	5
20.823	30	11	3	30	2	0	0	6
21.02	35	11	3	30	2	0	0	7
21.08	40	11	3	30	2	0	0	8
21.201	45	11	3	30	2	0	0	9
21.43	50	11	3	30	2	0	0	10
21.568	55	11	3	30	2	0	0	11
21.806	60	11	3	30	2	0	0	12
22.022	65	11	3	30	2	0	0	13
22.198	70	11	3	30	2	0	0	14
22.516	75	11	3	30	2	0	0	15
22.709	80	11	3	30	2	0	0	16
22.756	85	11	3	30	2	0	0	17
22.78	90	11	3	30	2	0	0	18
20.658	5	12	3	50	2	0	0	1
20.652	10	12	3	50	2	0	0	2
20.725	15	12	3	50	2	0	0	3
20.662	20	12	3	50	2	0	0	4
20.706	25	12	3	50	2	0	0	5
20.958	30	12	3	50	2	0	0	6
21.259	35	12	3	50	2	0	0	7
21.54	40	12	3	50	2	0	0	8
21.869	45	12	3	50	2	0	0	9
22.343	50	12	3	50	2	0	0	10
22.601	55	12	3	50	2	0	0	11
22.699	60	12	3	50	2	0	0	12
22.798	65	12	3	50	2	0	0	13
22.83	70	12	3	50	2	0	0	14
22.991	75	12	3	50	2	0	0	15
23.189	80	12	3	50	2	0	0	16
23.296	85	12	3	50	2	0	0	17
23.324	90	12	3	50	2	0	0	18
20.091	5	13	3	68	2	0	0	1
20.213	10	13	3	68	2	0	0	2
20.207	15	13	3	68	2	0	0	3
20.412	20	13	3	68	2	0	0	4
20.597	25	13	3	68	2	0	0	5
20.803	30	13	3	68	2	0	0	6
20.995	35	13	3	68	2	0	0	7
21.338	40	13	3	68	2	0	0	8
21.553	45	13	3	68	2	0	0	9
21.725	50	13	3	68	2	0	0	10
21.879	55	13	3	68	2	0	0	11
22.135	60	13	3	68	2	0	0	12
22.436	65	13	3	68	2	0	0	13
22.586	70	13	3	68	2	0	0	14
22.664	75	13	3	68	2	0	0	15
22.754	80	13	3	68	2	0	0	16
22.935	85	13	3	68	2	0	0	17
22.975	90	13	3	68	2	0	0	18
21.657	5	14	3	50	1	0	0	1
21.756	10	14	3	50	1	0	0	2
21.797	15	14	3	50	1	0	0	3
21.935	20	14	3	50	1	0	0	4
21.949	25	14	3	50	1	0	0	5
21.986	30	14	3	50	1	0	0	6
21.988	35	14	3	50	1	0	0	7
22.02	40	14	3	50	1	0	0	8
22.089	45	14	3	50	1	0	0	9
22.162	50	14	3	50	1	0	0	10
22.336	55	14	3	50	1	0	0	11
22.505	60	14	3	50	1	0	0	12
22.633	65	14	3	50	1	0	0	13
22.669	70	14	3	50	1	0	0	14
22.806	75	14	3	50	1	0	0	15
22.928	80	14	3	50	1	0	0	16
23.088	85	14	3	50	1	0	0	17
23.251	90	14	3	50	1	0	0	18
22.044	5	15	3	45	2	0	0	1
22.151	10	15	3	45	2	0	0	2
22.096	15	15	3	45	2	0	0	3
22.057	20	15	3	45	2	0	0	4
22.027	25	15	3	45	2	0	0	5
22.071	30	15	3	45	2	0	0	6
22.205	35	15	3	45	2	0	0	7
22.363	40	15	3	45	2	0	0	8
22.715	45	15	3	45	2	0	0	9
22.997	50	15	3	45	2	0	0	10
23.196	55	15	3	45	2	0	0	11
23.557	60	15	3	45	2	0	0	12
23.711	65	15	3	45	2	0	0	13
23.931	70	15	3	45	2	0	0	14
24.139	75	15	3	45	2	0	0	15
24.26	80	15	3	45	2	0	0	16
24.435	85	15	3	45	2	0	0	17
24.501	90	15	3	45	2	0	0	18
22.13	5	17	3	56	2	0	0	1
22.312	10	17	3	56	2	0	0	2
22.446	15	17	3	56	2	0	0	3
22.525	20	17	3	56	2	0	0	4
22.648	25	17	3	56	2	0	0	5
22.679	30	17	3	56	2	0	0	6
22.756	35	17	3	56	2	0	0	7
22.718	40	17	3	56	2	0	0	8
22.966	45	17	3	56	2	0	0	9
23.136	50	17	3	56	2	0	0	10
23.263	55	17	3	56	2	0	0	11
23.466	60	17	3	56	2	0	0	12
23.627	65	17	3	56	2	0	0	13
23.765	70	17	3	56	2	0	0	14
23.958	75	17	3	56	2	0	0	15
24.161	80	17	3	56	2	0	0	16
24.34	85	17	3	56	2	0	0	17
24.376	90	17	3	56	2	0	0	18
22.198	5	18	3	61	2	0	0	1
22.143	10	18	3	61	2	0	0	2
22.085	15	18	3	61	2	0	0	3
22.069	20	18	3	61	2	0	0	4
22.011	25	18	3	61	2	0	0	5
22.212	30	18	3	61	2	0	0	6
22.276	35	18	3	61	2	0	0	7
22.335	40	18	3	61	2	0	0	8
22.53	45	18	3	61	2	0	0	9
22.65	50	18	3	61	2	0	0	10
22.748	55	18	3	61	2	0	0	11
22.876	60	18	3	61	2	0	0	12
23.051	65	18	3	61	2	0	0	13
23.243	70	18	3	61	2	0	0	14
23.375	75	18	3	61	2	0	0	15
23.517	80	18	3	61	2	0	0	16
23.638	85	18	3	61	2	0	0	17
23.76	90	18	3	61	2	0	0	18
20.237	5	19	3	32	2	0	0	1
20.465	10	19	3	32	2	0	0	2
20.425	15	19	3	32	2	0	0	3
20.402	20	19	3	32	2	0	0	4
20.42	25	19	3	32	2	0	0	5
20.587	30	19	3	32	2	0	0	6
20.713	35	19	3	32	2	0	0	7
21.045	40	19	3	32	2	0	0	8
21.402	45	19	3	32	2	0	0	9
21.613	50	19	3	32	2	0	0	10
21.858	55	19	3	32	2	0	0	11
22.102	60	19	3	32	2	0	0	12
22.396	65	19	3	32	2	0	0	13
22.664	70	19	3	32	2	0	0	14
22.83	75	19	3	32	2	0	0	15
22.957	80	19	3	32	2	0	0	16
23.227	85	19	3	32	2	0	0	17
23.405	90	19	3	32	2	0	0	18
22.741	5	21	3	63	1	0	0	1
22.603	10	21	3	63	1	0	0	2
22.585	15	21	3	63	1	0	0	3
22.497	20	21	3	63	1	0	0	4
22.5	25	21	3	63	1	0	0	5
22.68	30	21	3	63	1	0	0	6
22.843	35	21	3	63	1	0	0	7
23.139	40	21	3	63	1	0	0	8
23.417	45	21	3	63	1	0	0	9
23.648	50	21	3	63	1	0	0	10
23.895	55	21	3	63	1	0	0	11
24.129	60	21	3	63	1	0	0	12
24.295	65	21	3	63	1	0	0	13
24.63	70	21	3	63	1	0	0	14
24.92	75	21	3	63	1	0	0	15
25.142	80	21	3	63	1	0	0	16
25.237	85	21	3	63	1	0	0	17
25.466	90	21	3	63	1	0	0	18
22.076	5	22	3	40	2	0	0	1
21.923	10	22	3	40	2	0	0	2
21.893	15	22	3	40	2	0	0	3
21.912	20	22	3	40	2	0	0	4
21.88	25	22	3	40	2	0	0	5
21.902	30	22	3	40	2	0	0	6
22.062	35	22	3	40	2	0	0	7
22.202	40	22	3	40	2	0	0	8
22.308	45	22	3	40	2	0	0	9
22.587	50	22	3	40	2	0	0	10
22.776	55	22	3	40	2	0	0	11
22.934	60	22	3	40	2	0	0	12
23.152	65	22	3	40	2	0	0	13
23.357	70	22	3	40	2	0	0	14
23.59	75	22	3	40	2	0	0	15
23.864	80	22	3	40	2	0	0	16
23.988	85	22	3	40	2	0	0	17
24.176	90	22	3	40	2	0	0	18
22.076	5	23	3	31	2	0	0	1
21.999	10	23	3	31	2	0	0	2
22.145	15	23	3	31	2	0	0	3
22.141	20	23	3	31	2	0	0	4
22.206	25	23	3	31	2	0	0	5
22.292	30	23	3	31	2	0	0	6
22.385	35	23	3	31	2	0	0	7
22.559	40	23	3	31	2	0	0	8
22.735	45	23	3	31	2	0	0	9
23.049	50	23	3	31	2	0	0	10
23.201	55	23	3	31	2	0	0	11
23.478	60	23	3	31	2	0	0	12
23.721	65	23	3	31	2	0	0	13
23.924	70	23	3	31	2	0	0	14
24.313	75	23	3	31	2	0	0	15
24.508	80	23	3	31	2	0	0	16
24.629	85	23	3	31	2	0	0	17
24.734	90	23	3	31	2	0	0	18
20.204	5	24	3	64	2	0	0	1
20.352	10	24	3	64	2	0	0	2
20.341	15	24	3	64	2	0	0	3
20.328	20	24	3	64	2	0	0	4
20.3	25	24	3	64	2	0	0	5
20.452	30	24	3	64	2	0	0	6
20.489	35	24	3	64	2	0	0	7
20.688	40	24	3	64	2	0	0	8
20.82	45	24	3	64	2	0	0	9
20.952	50	24	3	64	2	0	0	10
21.247	55	24	3	64	2	0	0	11
21.343	60	24	3	64	2	0	0	12
21.504	65	24	3	64	2	0	0	13
21.639	70	24	3	64	2	0	0	14
21.806	75	24	3	64	2	0	0	15
21.795	80	24	3	64	2	0	0	16
21.816	85	24	3	64	2	0	0	17
21.783	90	24	3	64	2	0	0	18
20.925	5	26	3	41	2	0	0	1
20.944	10	26	3	41	2	0	0	2
21.111	15	26	3	41	2	0	0	3
21.232	20	26	3	41	2	0	0	4
21.281	25	26	3	41	2	0	0	5
21.328	30	26	3	41	2	0	0	6
21.449	35	26	3	41	2	0	0	7
21.619	40	26	3	41	2	0	0	8
21.859	45	26	3	41	2	0	0	9
22.217	50	26	3	41	2	0	0	10
22.465	55	26	3	41	2	0	0	11
22.577	60	26	3	41	2	0	0	12
22.685	65	26	3	41	2	0	0	13
22.892	70	26	3	41	2	0	0	14
22.993	75	26	3	41	2	0	0	15
23.059	80	26	3	41	2	0	0	16
23.266	85	26	3	41	2	0	0	17
23.304	90	26	3	41	2	0	0	18
19.594	5	27	3	32	2	0	0	1
19.557	10	27	3	32	2	0	0	2
19.681	15	27	3	32	2	0	0	3
19.747	20	27	3	32	2	0	0	4
19.725	25	27	3	32	2	0	0	5
19.816	30	27	3	32	2	0	0	6
19.952	35	27	3	32	2	0	0	7
20.068	40	27	3	32	2	0	0	8
20.202	45	27	3	32	2	0	0	9
20.483	50	27	3	32	2	0	0	10
20.703	55	27	3	32	2	0	0	11
20.897	60	27	3	32	2	0	0	12
21.045	65	27	3	32	2	0	0	13
21.151	70	27	3	32	2	0	0	14
21.43	75	27	3	32	2	0	0	15
21.564	80	27	3	32	2	0	0	16
21.7	85	27	3	32	2	0	0	17
21.681	90	27	3	32	2	0	0	18
23.487	5	28	3	69	2	0	0	1
23.476	10	28	3	69	2	0	0	2
23.182	15	28	3	69	2	0	0	3
23.694	20	28	3	69	2	0	0	4
24.018	25	28	3	69	2	0	0	5
24.041	30	28	3	69	2	0	0	6
24.257	35	28	3	69	2	0	0	7
24.516	40	28	3	69	2	0	0	8
24.746	45	28	3	69	2	0	0	9
24.939	50	28	3	69	2	0	0	10
25.167	55	28	3	69	2	0	0	11
25.291	60	28	3	69	2	0	0	12
25.215	65	28	3	69	2	0	0	13
25.333	70	28	3	69	2	0	0	14
25.336	75	28	3	69	2	0	0	15
25.424	80	28	3	69	2	0	0	16
25.31	85	28	3	69	2	0	0	17
25.326	90	28	3	69	2	0	0	18
20.975	5	29	3	49	2	0	0	1
20.899	10	29	3	49	2	0	0	2
20.921	15	29	3	49	2	0	0	3
20.978	20	29	3	49	2	0	0	4
21.019	25	29	3	49	2	0	0	5
20.992	30	29	3	49	2	0	0	6
21.017	35	29	3	49	2	0	0	7
21.08	40	29	3	49	2	0	0	8
21.243	45	29	3	49	2	0	0	9
21.358	50	29	3	49	2	0	0	10
21.507	55	29	3	49	2	0	0	11
21.597	60	29	3	49	2	0	0	12
21.756	65	29	3	49	2	0	0	13
21.96	70	29	3	49	2	0	0	14
22.187	75	29	3	49	2	0	0	15
22.32	80	29	3	49	2	0	0	16
22.497	85	29	3	49	2	0	0	17
22.605	90	29	3	49	2	0	0	18
20.622	5	30	3	53	2	0	0	1
20.601	10	30	3	53	2	0	0	2
20.603	15	30	3	53	2	0	0	3
20.592	20	30	3	53	2	0	0	4
20.663	25	30	3	53	2	0	0	5
20.777	30	30	3	53	2	0	0	6
20.905	35	30	3	53	2	0	0	7
21.009	40	30	3	53	2	0	0	8
21.108	45	30	3	53	2	0	0	9
21.369	50	30	3	53	2	0	0	10
21.558	55	30	3	53	2	0	0	11
21.723	60	30	3	53	2	0	0	12
22.048	65	30	3	53	2	0	0	13
22.353	70	30	3	53	2	0	0	14
22.58	75	30	3	53	2	0	0	15
22.639	80	30	3	53	2	0	0	16
22.665	85	30	3	53	2	0	0	17
22.687	90	30	3	53	2	0	0	18
