# Supplementary material for: Orientation Dependent MR Signal Decay Differentiates between People with MS, Their Asymptomatic Siblings and Unrelated Healthy Controls
Source: PLoS One. 2015 Oct 21;10(10):e0140956. doi: 10.1371/journal.pone.0140956 (PMC4619399; doi:10.1371/journal.pone.0140956)
Supplement: S1 File — This file containes the R2* as a function of angle for each subject as well as all subject specific information, including group (control, sibling, patient), age, sex, EDSS and disease duration. (ZIP) [file pone.0140956.s001.zip › data_nomenclature.txt]

Nomenclature:
R2: R2* average in the angle interval defined in the row "Angle".
Angle: Defines the angle interval.
Participant: Defines the number of the participant (used only for internal control).
label: Describes the group to which each participant belongs (1: M, 2:SIB, 3:HC).
Age: Age of the participants.
gender: Gender of the participants.
EDSS: Expanded disability status scale.
DD: Disease duration.
Index: index for the angle intervals [1-18] (used for our internal control).
